# Supplementary material for: Molecular Detection of Venous Thrombosis in Mouse Models Using SPECT/CT
Source: Biomolecules. 2022 Jun 13;12(6):829. doi: 10.3390/biom12060829 (PMC9221411; doi:10.3390/biom12060829)
Supplement: Supplementary file 1 [file biomolecules-12-00829-s001.zip]

Archive with 1 entries (1 files):
- biomolecules-1753761-supplementary.pdf
